# Supplementary material for: The Lichtenberg Keilmesser - it’s all about the angle
Source: PLoS One. 2020 Oct 6;15(10):e0239718. doi: 10.1371/journal.pone.0239718 (PMC7538202; doi:10.1371/journal.pone.0239718)
Supplement: S1 File — (ZIP) [file pone.0239718.s001.zip]

Archive with 31 entries (30 files):
- SI_Compile_Article_M_Weiss/
- __MACOSX/._SI_Compile_Article_M_Weiss
- SI_Compile_Article_M_Weiss/.Rhistory
- __MACOSX/SI_Compile_Article_M_Weiss/._.Rhistory
- SI_Compile_Article_M_Weiss/Fig5.jpg
- __MACOSX/SI_Compile_Article_M_Weiss/._Fig5.jpg
- SI_Compile_Article_M_Weiss/Fig4.jpg
- __MACOSX/SI_Compile_Article_M_Weiss/._Fig4.jpg
- SI_Compile_Article_M_Weiss/plos.csl
- __MACOSX/SI_Compile_Article_M_Weiss/._plos.csl
- SI_Compile_Article_M_Weiss/Fig12.jpg
- __MACOSX/SI_Compile_Article_M_Weiss/._Fig12.jpg
- SI_Compile_Article_M_Weiss/.DS_Store
- __MACOSX/SI_Compile_Article_M_Weiss/._.DS_Store
- SI_Compile_Article_M_Weiss/Fig1.jpg
- __MACOSX/SI_Compile_Article_M_Weiss/._Fig1.jpg
- SI_Compile_Article_M_Weiss/Fig3.jpg
- __MACOSX/SI_Compile_Article_M_Weiss/._Fig3.jpg
- SI_Compile_Article_M_Weiss/Fig2.jpg
- __MACOSX/SI_Compile_Article_M_Weiss/._Fig2.jpg
- SI_Compile_Article_M_Weiss/Figure_1_Information.txt
- __MACOSX/SI_Compile_Article_M_Weiss/._Figure_1_Information.txt
- SI_Compile_Article_M_Weiss/PLOS-submission-eps-converted-to.pdf
- __MACOSX/SI_Compile_Article_M_Weiss/._PLOS-submission-eps-converted-to.pdf
- SI_Compile_Article_M_Weiss/PLOS-submission.eps
- __MACOSX/SI_Compile_Article_M_Weiss/._PLOS-submission.eps
- SI_Compile_Article_M_Weiss/library_Plos.bib
- __MACOSX/SI_Compile_Article_M_Weiss/._library_Plos.bib
- SI_Compile_Article_M_Weiss/Plos_One.Rmd
- __MACOSX/SI_Compile_Article_M_Weiss/._Plos_One.Rmd
- SI_Compile_Article_M_Weiss/Lichtenberg.RData
