# Supplementary material for: The Lichtenberg Keilmesser - it’s all about the angle
Source: PLoS One. 2020 Oct 6;15(10):e0239718. doi: 10.1371/journal.pone.0239718 (PMC7538202; doi:10.1371/journal.pone.0239718)
Supplement: S1 File — (ZIP) [file pone.0239718.s001.zip › SI_Compile_Article_M_Weiss/Figure_1_Information.txt]

Figure one was created with QGIS, Basemap: Natural Earth (http://www.naturalearthdata.com/).
