# Supplementary material for: The Lichtenberg Keilmesser - it’s all about the angle
Source: PLoS One. 2020 Oct 6;15(10):e0239718. doi: 10.1371/journal.pone.0239718 (PMC7538202; doi:10.1371/journal.pone.0239718)
Supplement: S1 File — (ZIP) [file pone.0239718.s001.zip › SI_Compile_Article_M_Weiss/library_Plos.bib]

@article{Weiss2018,
author = {Weiss, Marcel and Lauer, Tobias and Wimmer, Roland and Pop, Cornel M.},
doi = {10.1007/s41982-018-0013-y},
issn = {2520-8217},
journal = {Journal of Paleolithic Archaeology},
month = {sep},
number = {3},
pages = {202--246},
title = {{The Variability of the Keilmesser-Concept: a Case Study from Central Germany}},
url = {http://link.springer.com/10.1007/s41982-018-0013-y},
volume = {1},
year = {2018}
}

@book{Gunther1964,
address = {M{\"{u}}nster},
author = {G{\"{u}}nther, K.},
series = {Bodenaltert{\"{u}}mer Westfalens VIII},
title = {{Die Altsteinzeitlichen Funde der Balver H{\"{o}}hle}},
year = {1964}
}

@book{Bosinski1967,
address = {K{\"{o}}ln, Graz},
author = {Bosinski, Gerhard},
publisher = {Fundamenta A/4. B{\"{o}}hlau-Verlag},
title = {{Die Mittelpal{\"{a}}olithischen Funde im Westlichen Mitteleuropa}},
year = {1967}
}

@incollection{Bosinski1968,
address = {Paris},
author = {Bosinski, Gerhard},
booktitle = {La Pr{\'{e}}histoire : Probl{\`{e}}mes et Tendances.},
editor = {Piveteau, J.},
pages = {77--86},
publisher = {{\'{E}}ditions du CNRS},
title = {{Zum Verh{\"{a}}ltnis von Jungacheuleen und Micoquien in Mitteleuropa}},
year = {1968}
}

@article{Koulakoska1993,
author = {Koulakoskaya, L and Koz{\l}owski, Janusz K. and Sobczyk, Krzysztof},
journal = {Pr{\'{e}}histoire Europ{\'{e}}enne},
pages = {9--32},
title = {{Les couteaux micoquiens du W{\"{u}}rm ancien}},
volume = {4},
year = {1993}
}

@article{Frick2020,
author = {Frick, Jens Axel},
doi = {10.1007/s12520-019-00967-5},
issn = {1866-9557},
journal = {Archaeological and Anthropological Sciences},
month = {feb},
number = {2},
title = {{Reflections on the term Micoquian in Western and Central Europe. Change in criteria, changed deductions, change in meaning, and its significance for current research}},
url = {http://link.springer.com/10.1007/s12520-019-00967-5},
volume = {12},
year = {2020}
}

@book{Mania1990,
address = {Berlin},
author = {Mania, Dietrich},
publisher = {Deutscher Verlag der Wissenschaften},
title = {{Auf den Spuren des Urmenschen: Die Funde aus der Steinrinne von Bilzingsleben}},
year = {1990}
}

@article{Veil1994,
author = {Veil, Stephan and Breest, K. and H{\"{o}}fle, H.-C. and Meyer, H.-H. and Plisson, Hugues and Urban-K{\"{u}}ttel, B. and Wagner, G. A. and Z{\"{o}}ller, L.},
journal = {Germania},
pages = {1--66},
title = {{Ein mittelpal{\"{a}}olithischer Fundplatz aus der Weichsel-Kaltzeit bei Lichtenberg, Lkr. L{\"{u}}chow-Dannenberg}},
volume = {72},
year = {1994}
}

@incollection{Joris2006,
address = {London},
author = {J{\"{o}}ris, Olaf},
booktitle = {Axe Age: Acheulian Tool-Making from Quarry to Discard},
editor = {Goren-Inbar, N and Sharon, Gonen},
pages = {287--310},
publisher = {Equinox Publishing Ltd},
title = {{Bifacially backed knives (Keilmesser) in the central European Middle Palaeolithic}},
year = {2006}
}

@incollection{Joris2012,
address = {T{\"{u}}bingen},
author = {J{\"{o}}ris, Olaf},
booktitle = {Steinartefakte vom {Altpal{\"{a}}olithikum} bis in die {Neuzeit}},
chapter = {32},
editor = {Floss, Harald},
isbn = {9783935751124},
pages = {297--308},
publisher = {Kerns Verlag},
title = {{Keilmesser}},
year = {2012}
}

@book{Veil1995,
address = {Oldenburg},
author = {Veil, Stephan},
isbn = {3-89598-274-1},
publisher = {Isensee Verlag},
series = {Begleithefte zu Ausstellungen der Abteilung Urgeschichte des Nieders{\"{a}}schsichen Landesmuseums Hannover; H.5},
title = {{Vor 55.000 Jahren. Ein Jagdplatz fr{\"{u}}her Menschen bei Lichtenberg, Ldkr L{\"{u}}chow-Dannenberg}},
year = {1995}
}

@incollection{Krukowski,
address = {Warszawa-Krak{\'{o}}w},
author = {Krukowski, S},
booktitle = {Encyklopedia Polska, t. 4, cz. 1, dzia{\l} V},
editor = {Krukowski, S and Kostrzewski, J and Jakimowicz, R},
pages = {1--117},
publisher = {PAU},
title = {{Paleolit. Prehistoria ziem polskich.}},
year = {1939}
}

@phdthesis{Urbanowski2003,
author = {Urbanowski, Miko{\l}aj},
pages = {222},
school = {Warsaw University},
title = {{Pradnik knives as an element of Micoquian techno-stylistic specifics}},
type = {Ph.D Dissertation},
year = {2003}
}

@article{Frick2017a,
author = {Frick, Jens Axel and Herkert, Klaus and Hoyer, Christian Thomas and Floss, Harald},
doi = {10.1371/journal.pone.0188990},
issn = {1932-6203},
journal = {PLOS ONE},
month = {nov},
number = {11},
pages = {e0188990},
title = {{The performance of tranchet blows at the Late Middle Paleolithic site of Grotte de la Verpilli{\`{e}}re I (Sa{\^{o}}ne-et-Loire, France)}},
url = {http://dx.plos.org/10.1371/journal.pone.0188990},
volume = {12},
year = {2017}
}

@article{Frick2019,
author = {Frick, Jens Axel and Herkert, Klaus},
doi = {10.1007/s41982-019-00036-2},
issn = {2520-8217},
journal = {Journal of Paleolithic Archaeology},
month = {aug},
pages = {1--37},
title = {{Flexibility and Conceptual Fidelity in the Production of Keilmesser with Tranchet Blow}},
url = {http://link.springer.com/10.1007/s41982-019-00036-2},
year = {2019}
}

@book{Tode,
address = {K{\"{o}}ln, Wien},
author = {Tode, Alfred},
publisher = {B{\"{o}}hlau},
title = {{Der altsteinzeitliche Fundplatz Salzgitter-Lebenstedt. Teil I, arch{\"{a}}ologischer Teil}},
year = {1982}
}

@book{Pastoors2001,
address = {Salzgitter},
author = {Pastoors, Andreas},
publisher = {Archiv der Stadt Salzgitter},
title = {{Die Mittelpal{\"{a}}olithische Freilandstation von Salzgitter-Lebenstedt: Genese der Fundstelle und Systematik der Steinbearbeitung}},
year = {2001}
}

@book{Mania1973,
address = {Berlin},
author = {Mania, Dietrich and Toepfer, Volker},
publisher = {Ver{\"{o}}ffentlichungen des Landesmuseums f{\"{u}}r Vorgeschichte in Halle 26, Deutscher Verlag der Wissenschaften},
title = {{K{\"{o}}nigsaue: {Gliederung}, {{\"{O}}kologie} und mittelpal{\"{a}}olithische {Funde} der letzten {Eiszeit}}},
year = {1973}
}

@article{Mania2002,
author = {Mania, Dietrich},
journal = {Praehistoria Thuringica},
pages = {16--75},
title = {{Der mittelpal{\"{a}}olithische Lagerplatz am Ascherslebener See bei K{\"{o}}nigsaue (Nordharzvorland)}},
volume = {8},
year = {2002}
}

@article{Weiss2015,
author = {Weiss, Marcel},
doi = {10.7485/QU62_2},
journal = {Quartaer},
pages = {23--62},
title = {{Stone tool analysis and context of a new late Middle Paleolithic site in western central Europe - Pouch-Terrassenpfeiler, Ldkr. Anhalt-Bitterfeld, Germany}},
volume = {62},
year = {2015}
}

@book{Sitlivy2008,
address = {Brussels},
author = {Sitlivy, V. and Zieba, A. and Sobczyk, Krzysztof},
publisher = {Royal Museums of Art and History},
series = {Monographs in general History},
title = {{Middle and Upper Palaeolithic of the Krakow Region Piekary IIa}},
year = {2008}
}

@article{Wisniewski2013,
abstract = {This study provides new data about the chronological framework, as well as revising the occupational model of the Neanderthals in areas north of the Carpathians and Sudetes during MIS 5 and MIS 3. According to the current numerical dating from key sites in Central Europe, the settlement hiatus between MIS 5a and the time of occurrence of transitional industries (???45-40 ka) postulated in earlier publications should be dismissed. With the exception of MIS 4 (74-59 ka), Neanderthals exploited this area, before the appearance of transitional industries. The estimation of mean annual temperatures (MAT) based on the stable oxygen isotope composition of animal bones enabled understanding of climatic as well as the environmental factors governing this process. Neanderthals were especially active in this part of Central Europe during the warmer events of the Weichselian. They mainly inhabited scattered patches rich in food sources and used diverse strategies of blank and tool production (formal and expedient ones). Analysis of technological and functional parameters of flint artefacts showed that similar strategies were used by archaic humans exploiting both Central and Western Europe. In the light of microscopic studies of flint artefacts, it seems that tools were of multipurpose use, and some of them were hafted. Central Europe shows evidence of punctuated habitation which resulted from gradual and natural expanding of the settlement ecumene during the periods of hospitable climatic conditions. At present, there is no evidence that the level of mobility was higher than in other parts of Europe. The conclusions are based on regional data from the analysis of a series of archaeological and geological sites, combined with comprehensive studies of the Hallera Av. Site, Wroc??aw, Poland. The Hallera Av. site is one of the best open-air sites in Central Europe, with an exploration area covering {\textgreater}800 m2. The multi-seasonal excavation resulted in the discovery of numerous stone artefacts and faunal remains. The conclusions are based on dating, geological, sedimentological studies, spatial analysis, and site formation processes combined with detailed multidisciplinary studies of artefacts and faunal remains. ?? 2011 Elsevier Ltd and INQUA.},
author = {Wi{\'{s}}niewski, Andrzej and Adamiec, Grzegorz and Badura, Janusz and Bluszcz, Andrzej and Kowalska, Anna and Kufel-Diakowska, Bernadeta and Mikolajczyk, Anna and Murczkiewicz, Micha?? and Musil, Rudolf and Przybylski, Bogus??aw and Skrzypek, Grzegorz and Stefaniak, Krzysztof and Zych, Joanna},
doi = {10.1016/j.quaint.2011.09.016},
file = {:Users/marcelweiss/Library/Application Support/Mendeley Desktop/Downloaded/Wi{\'{s}}niewski et al. - 2013 - Occupation dynamics north of the Carpathians and Sudetes during the Weichselian (MIS5d-3) The Lower Silesia.pdf:pdf},
isbn = {1040-6182},
issn = {10406182},
journal = {Quaternary International},
pages = {20--40},
title = {{Occupation dynamics north of the Carpathians and Sudetes during the Weichselian (MIS5d-3): The Lower Silesia (SW Poland) case study}},
volume = {294},
year = {2013}
}

@article{Wisniewski2019,
author = {Wi{\'{s}}niewski, Andrzej and Lauer, Tobias and Ch{\l}o{\'{n}}, Marcin and Py{\.{z}}ewicz, Katarzyna and Weiss, Marcel and Badura, Janusz and Kalicki, Tomasz and Zarzecka-Szubi{\'{n}}ska, Katarzyna},
doi = {10.1016/j.crpv.2019.01.003},
issn = {16310683},
journal = {Comptes Rendus Palevol},
month = {may},
number = {3},
pages = {367--389},
title = {{Looking for provisioning places of shaped tools of the late Neanderthals: A study of a Micoquian open-air site, Pietraszyn 49a (southwestern Poland)}},
url = {https://linkinghub.elsevier.com/retrieve/pii/S1631068319300041},
volume = {18},
year = {2019}
}

@book{Zavernyaev1978,
address = {Leningrad},
author = {Zavernyaev, F. M.},
publisher = {Nauka},
title = {{Khotylevskoe paleoliticheskoe mestonahozhdenie}},
year = {1978}
}

@article{Ocherednoi2014,
author = {Ocherednoi, Alexander and Vishnyatsky, Leonid and Voskresenskaya, Ekaterina and Nehoroshev, Pavel},
file = {:Users/marcelweiss/Library/Application Support/Mendeley Desktop/Downloaded/Ocherednoi et al. - 2014 - News from the north-east fringe of Neanderthal Europe recent work at Khotylevo 1 (Bryansk Oblast, Russia).pdf:pdf},
isbn = {0003-598X},
journal = {Antiquity},
pages = {1--3},
title = {{News from the north-east fringe of Neanderthal Europe: recent work at Khotylevo 1 (Bryansk Oblast, Russia)}},
year = {2014}
}

@article{Ocherednoi2014a,
abstract = {The paper presents and discusses the evidence obtained as a result of recent fieldwork at the Middle Paleolithic sites of Khotylevo 1 and Betovo in the Upper Desna river basin, Bryansk oblast of Russia. The stone industries of both sites are based on local tabular good quality flint and contain more (Khotylevo 1) or less (Betovo) representative bifacial components, as well as varying quantities of Levallois products. Previously, all the Middle Paleolithic assemblages of Khotylevo 1 were thought to occur in a redeposited alluvial context dated by different authors to either early Late or even late Middle Pleistocene. The materials of Betovo were thought (mainly on typological grounds) to postdate those of Khotylevo 1. The new stratigraphic observations, supplemented with the results of sedimentological analyses, show that Khotylevo 1 is a multilayered site with some cultural horizons displaying few or no signs of post-depositional dislocation. Coupled with the results of paleomagnetic studies and a radiocarbon date, this data seems to suggest that the formation of the deposits enclosing the known Middle Paleolithic assemblages at both sites might have taken place during the first half of the Middle Valdai megainterstadial (MIS 3). ?? 2013 Elsevier Ltd and INQUA.},
author = {Ocherednoi, Alexander and Salnaya, Natalya and Voskresenskaya, Ekaterina and Vishnyatsky, Leonid},
doi = {10.1016/j.quaint.2013.11.005},
isbn = {1040-6182},
issn = {10406182},
journal = {Quaternary International},
pages = {250--260},
title = {{New geoarcheological studies at the middle Paleolithic sites of Khotylevo i and Betovo (Bryansk oblast, Russia): Some preliminary results}},
volume = {326-327},
year = {2014}
}

@incollection{Ocherednoi2015,
address = {St. Petersburg},
author = {Ocherednoi, A. K. and Voskresenskaya, Ekaterina and Burlaku, V.A. and Larinova, A.V. and Stepanova, K.N.},
booktitle = {Traces in the history. Dedicated to 75 anniversary of V.E. Shchelinsky},
pages = {104--108},
publisher = {Russian Academy of Science - Institute for the History of Material Culture},
title = {{Different complexes from Middle Paleolithic site Khotylevo I (1960–1964 years excavations)}},
year = {2015}
}

@article{Kolobova2020,
abstract = {Neanderthals were once widespread across Europe and western Asia. They also penetrated into the Altai Mountains of southern Siberia, but the geographical origin of these populations and the timing of their dispersal have remained elusive. Here we describe an archaeological assemblage from Chagyrskaya Cave, situated in the Altai foothills, where around 90,000 Middle Paleolithic artifacts and 74 Neanderthal remains have been recovered from deposits dating to between 59 and 49 thousand years ago (age range at 95.4{\%} probability). Environmental reconstructions suggest that the Chagyrskaya hominins were adapted to the dry steppe and hunted bison. Their distinctive toolkit closely resembles Micoquian assemblages from central and eastern Europe, including the northern Caucasus, more than 3,000 kilometers to the west of Chagyrskaya Cave. At other Altai sites, evidence of earlier Neanderthal populations lacking associated Micoquian-like artifacts implies two or more Neanderthal incursions into this region. We identify eastern Europe as the most probable ancestral source region for the Chagyrskaya toolmakers, supported by DNA results linking the Neanderthal remains with populations in northern Croatia and the northern Caucasus, and providing a rare example of a long-distance, intercontinental population movement associated with a distinctive Paleolithic toolkit.},
author = {Kolobova, Kseniya A. and Roberts, Richard G. and Chabai, Victor P. and Jacobs, Zenobia and Krajcarz, Maciej T. and Shalagina, Alena V. and Krivoshapkin, Andrey I. and Li, Bo and Uthmeier, Thorsten and Markin, Sergey V. and Morley, Mike W. and O'Gorman, Kieran and Rudaya, Natalia A. and Talamo, Sahra and Viola, Bence and Derevianko, Anatoly P.},
doi = {10.1073/pnas.1918047117},
issn = {0027-8424},
journal = {Proceedings of the National Academy of Sciences},
month = {feb},
number = {6},
pages = {2879--2885},
title = {{Archaeological evidence for two separate dispersals of Neanderthals into southern Siberia}},
url = {http://www.pnas.org/lookup/doi/10.1073/pnas.1918047117},
volume = {117},
year = {2020}
}

@article{Iovita2014,
abstract = {The Late Middle Paleolithic of Europe contains a multitude of assemblages that can be characterized by the presence of bifacially-shaped tools. The cultural meaning of these tools, especially with respect to their geographic and chronological patterning has been debated for a long time, with unifacial and bifacial tools treated as fundamentally different technical systems. This paper builds upon previous work that showed that unifacial and bifacial blanks often follow similar reduction trajectories, and compares the management of edge angles in both of these tool classes using a large sample representing the Mousterian of Acheulian Tradition (MTA), the Quina Mousterian, the Keilmessergruppen, and the Crimean Micoquian technocomplexes. The results show that a) unifacial reduction results in the unequivocal increase in edge angles and b) that plano-convex bifacial reduction in the Central and Eastern European Micoquian, as well as similar techniques in the Quina Mousterian serve the same purpose of reducing and maintaining edge angles within certain limits; finally, c) MTA biconvex reduction results in a slow increase in edge angles. The process of edge angle reduction can be used to explain morphology and technology of the different pieces. Given that all these reduction techniques were part of the Neandertal technical repertoire for long periods of time, disappearing and reappearing at various points in history, the implication is that any geographical patterning may be due not to culture-historical developments, but rather to medium-to long-term adaptations to local environments.},
author = {Iovita, Radu},
doi = {10.1016/j.quaint.2014.08.032},
file = {:Users/marcelweiss/Library/Application Support/Mendeley Desktop/Downloaded/Iovita - 2014 - The role of edge angle maintenance in explaining technological variation in the production of Late Middle Paleolithic(3).pdf:pdf},
isbn = {1040-6182},
issn = {10406182},
journal = {Quaternary International},
keywords = {Keilmessergruppen,Mousterian of Acheulian Tradition,Neandertal behavior,Quina Mousterian,Regionality,Technical repertoire},
pages = {105--115},
title = {{The role of edge angle maintenance in explaining technological variation in the production of Late Middle Paleolithic bifacial and unifacial tools}},
url = {http://dx.doi.org/10.1016/j.quaint.2014.08.032},
volume = {350},
year = {2014}
}

@article{Boeda1995,
abstract = {L'auteur s'int{\'{e}}resse aux diff{\'{e}}rentes phases de fabrication des outils du Micoquien d{\'{e}}couverts dans la grotte de Kulna, en Moravie.},
author = {Bo{\"{e}}da, Eric},
doi = {10.7485/QU45_04},
issn = {0375-7471},
journal = {Quart{\"{a}}r},
keywords = {Biface,Core,Czechoslovakia,D{\'{e}}bitage,Eclat,Europe,Fa{\c{c}}onnage,Flake,Forming,Industrie lithique,Kulna,Lithic industry,Micoquian,Micoquien,Middle Palaeolithic,Moravie,Nucleus,Outil,Pal{\'{e}}olithique moyen,Production,Tch{\'{e}}coslovaquie,Tool},
pages = {75--98},
title = {{Steinartefakt-Produktionssequenzen im Micoquien der Kůlna-H{\"{o}}hle}},
volume = {45-46},
year = {1995}
}

@article{Kaminska1995,
author = {Kaminsk{\'{a}}, L.},
journal = {Pal{\'{e}}o supplement},
pages = {79--82},
title = {{La retouche plate pal{\'{e}}olithique en Slovaquie orientale}},
year = {1995}
}

@article{Iovita2009,
abstract = {Stone tools tend to be classified according to a mix of functional, morphological, and technological attributes. This practice results in confusions when large-scale assemblage comparisons are made with the aim of investigating phylogenetic relationships, as functional and cultural information is aggregated. It is argued here that functional criteria must be assessed separately, and that resharpening, as a uniform, repeated, conscious behavioral process of tool maintenance that indexes use and function, can provide a solution to this problem. The subject of this article is a quantitative method for extracting and comparing resharpening trajectories. The method is an adaptation of ontogenetic scaling methods from biology, and is based on obtaining a mathematical representation of shape and size, and finding a relationship between the two. Elliptical Fourier analysis is applied to stone tool contours in order to extract shape information, and then a series of regressions of shape on size provide trajectory vectors. The angles between these are then calculated and subjected to a variety of multivariate statistical tests. A case study involving several European Middle Paleolithic bifacial and unifacial tool assemblages is presented. The results show that resharpening and maintenance can be independent of morphology and technology, suggesting that there are strong grounds for focusing on functional systematics separately. ?? 2009 Elsevier Ltd. All rights reserved.},
author = {Iovita, Radu},
doi = {10.1016/j.jas.2009.02.008},
isbn = {0305-4403},
issn = {03054403},
journal = {Journal of Archaeological Science},
keywords = {Classification,Elliptical Fourier analysis,Lithics,Ontogenetic scaling,Resharpening,Trajectories},
number = {7},
pages = {1447--1457},
title = {{Ontogenetic scaling and lithic systematics: method and application}},
volume = {36},
year = {2009}
}

@incollection{Iovita2010,
author = {Iovita, Radu},
booktitle = {New perspectives on old stones. Analytical Approaches to Paleolithic Technologies.},
editor = {Lycett, Stephen J. and Chauhan, P.R.},
pages = {235--253},
publisher = {Springer},
title = {{Comparing stone tool resharpening trajectories with the aid of elliptical Fourier analysis}},
year = {2010}
}

@article{Dibble1987,
author = {Dibble, Harold L.},
doi = {10.2307/281062},
issn = {00027316},
journal = {American Antiquity},
month = {jan},
number = {1},
pages = {109--117},
title = {{The Interpretation of Middle Paleolithic Scraper Morphology}},
url = {http://www.jstor.org/stable/281062?origin=crossref},
volume = {52},
year = {1987}
}

@article{Dibble1995a,
author = {Dibble, Harold L.},
doi = {10.1007/BF02229003},
issn = {1072-5369},
journal = {Journal of Archaeological Method and Theory},
month = {dec},
number = {4},
pages = {299--368},
title = {{Middle paleolithic scraper reduction: Background, clarification, and review of the evidence to date}},
url = {http://link.springer.com/10.1007/BF02229003},
volume = {2},
year = {1995}
}

@article{McPherron1995,
author = {McPherron, Shannon P.},
journal = {Lithics},
pages = {47--63},
title = {{A re-examination of the British biface data}},
volume = {16},
year = {1995}
}

@article{McPherron1999,
author = {McPherron, Shannon P.},
journal = {Pr{\'{e}}histoire Europ{\'{e}}enne},
pages = {9--32},
title = {{Ovale and pointed handaxe assemblages: two points make a line}},
volume = {14},
year = {1999}
}

@article{McPherron2000,
author = {McPherron, Shannon P.},
doi = {10.1006/jasc.1999.0467},
issn = {03054403},
journal = {Journal of Archaeological Science},
month = {aug},
number = {8},
pages = {655--663},
title = {{Handaxes as a Measure of the Mental Capabilities of Early Hominids}},
url = {http://linkinghub.elsevier.com/retrieve/pii/S0305440399904673},
volume = {27},
year = {2000}
}

@article{Iovita2011,
abstract = {This paper examines shape and size variability in Mousterian of Acheulian Tradition (MTA) handaxes and compares the observed patterns to those in the Lower Paleolithic Acheulian, both to better understand variability in MTA handaxes and to test whether or not this variability, particularly as it relates to resharpening and reduction, is structured similarly to that in the Acheulian. The Acheulian data set is based on previously published data with the addition here of a study of the handaxes from the site of Boxgrove, England. The MTA data set is based on four classic sites from southwest France with large handaxe collections. Both standard caliper-based morphometrics and Elliptical Fourier Analysis applied to coordinate data taken from digitized images of handaxes are used to assess shape. The result is that, contrary to expectations based on assumptions of evolving technological skill, handaxes in the MTA are as or more variable in shape than Acheulian ones. This variation is allometric in Acheulian handaxes, and is linked to resharpening from the tip down to the base, but is not related to size in the MTA samples. These results suggest that the goals and constraints of handaxe manufacture, but particularly handaxe reduction as a result of reworking during use, were quite different in the MTA and Acheulian, implying that conclusions about hominin cognition drawn from patterns in shape variability in handaxes must be understood in the context of artifact life histories. ?? 2011 Elsevier Ltd.},
author = {Iovita, Radu and McPherron, Shannon P.},
doi = {10.1016/j.jhevol.2011.02.007},
file = {:Users/marcelweiss/Library/Application Support/Mendeley Desktop/Downloaded/Iovita, McPherron - 2011 - The handaxe reloaded A morphometric reassessment of Acheulian and Middle Paleolithic handaxes.pdf:pdf},
isbn = {1095-8606 (Electronic)$\backslash$r0047-2484 (Linking)},
issn = {00472484},
journal = {Journal of Human Evolution},
keywords = {Acheulian,Boxgrove,Elliptical Fourier analysis,Geometric morphometrics,Handaxe,Life-history,MTA,Shape variability},
month = {jul},
number = {1},
pages = {61--74},
pmid = {21496877},
title = {{The handaxe reloaded: A morphometric reassessment of Acheulian and Middle Paleolithic handaxes}},
url = {http://linkinghub.elsevier.com/retrieve/pii/S0047248411000601},
volume = {61},
year = {2011}
}

@article{Morales2015,
abstract = {This work attempts to link two primary areas of focus in lithic technology studies today: shape and reduction analyses. We set out to determine whether a correlation could be found between tool shape and reduction stage in order to look for differences between different mobility scenarios and to test the strength of classical typological classifications based on the shape of the retouched segments of tools. Our study was conducted using materials from two culturally different sites, one dating to the Late Upper Paleolithic and the other to the Early Neolithic and our focus was on a single common tool class, endscrapers. Both sites are located in the same region, meaning that the hominins that inhabited them had the same opportunities for procuring locally abundant lithic raw materials. Geometric morphometrics and 3D-based reduction analyses were performed on the tools, and shape and reduction variables were cross-referenced in the search for any existing correlation between the two. Nomadic Late Upper Paleolithic groups exhibit a highly expedient tool management strategy, without shape maintenance, and considerable correlation was found between tool shape and reduction stage. Meanwhile, Early Neolithic groups left behind a curated assemblage, exhibiting shape maintenance and great reduction intensity. In this case, shape was found to be independent of reduction. Finally, we link these behaviors to different mobility strategies and raw-material transport costs, and consider the validity of exclusively typological approaches.},
author = {Morales, Juan I. and Soto, Mar{\'{i}}a and Lorenzo, Carlos and Verg{\`{e}}s, Josep M.},
doi = {10.1016/j.jasrep.2015.06.019},
file = {:Users/marcelweiss/Library/Application Support/Mendeley Desktop/Downloaded/Morales et al. - 2015 - The evolution and stability of stone tools The effects of different mobility scenarios in tool reduction and sha.pdf:pdf},
isbn = {2352-409X},
issn = {2352409X},
journal = {Journal of Archaeological Science: Reports},
keywords = {Endscraper,Geometric morphometrics,Hunter-gatherers,Iberian Peninsula,Late upper paleolithic,Lithic reduction analysis,Mobility patterns,Typology},
month = {sep},
pages = {295--305},
title = {{The evolution and stability of stone tools: The effects of different mobility scenarios in tool reduction and shape features}},
url = {http://dx.doi.org/10.1016/j.jasrep.2015.06.019 http://linkinghub.elsevier.com/retrieve/pii/S2352409X15300389},
volume = {3},
year = {2015}
}

@article{Morales2015a,
abstract = {Identifying reduction dynamics in prehistoric retouched stone tools is important for understanding technological trends, as well as site function, raw material management and mobility of nomadic hunter-gatherers. In the absence of refits, the final state of the abandoned piece is the only remain that archaeologists have for the study of lithic reduction. The establishment of experimentally tested indexes providing strong correlations between estimated and real reduction are needed. In our work, we propose a new procedure for estimate reduction percentage. In this proposal, data are obtained from high resolution three-dimensional (3D) scans and manual measurements are avoided. The experimental test has been realized using distally retouched tools, the less suitable tools for reduction studies. The correlation levels obtained between the measured data and the estimated data increase substantially the original published from manual measurement, reaching a r2 value of 0.81 and a correlation of 0.9. The main contribution of the proposed method is the very high correlation obtained in the volume estimation (r2 = 0.89 and r = 0.94) using the 3D-based measurements. The 3D models of the unretouched and retouched flakes used in this work are free to use and accessible through an online repository.},
author = {Morales, Juan I. and Lorenzo, Carlos and Verg{\`{e}}s, Josep M.},
doi = {10.1007/s10816-013-9189-0},
file = {:Users/marcelweiss/Library/Application Support/Mendeley Desktop/Downloaded/Morales, Lorenzo, Verg{\`{e}}s - 2015 - Measuring Retouch Intensity in Lithic Tools A New Proposal Using 3D Scan Data.pdf:pdf},
isbn = {1072-5369},
issn = {1072-5369},
journal = {Journal of Archaeological Method and Theory},
keywords = {3D scan,End-scrapers,Lithic technology,Reduction index,Volume estimation},
month = {jun},
number = {2},
pages = {543--558},
title = {{Measuring Retouch Intensity in Lithic Tools: A New Proposal Using 3D Scan Data}},
url = {http://link.springer.com/10.1007/s10816-013-9189-0},
volume = {22},
year = {2015}
}

@incollection{Migal2006,
address = {Wroc{\l}aw},
author = {Migal, W. and Urbanowski, Miko{\l}aj},
booktitle = {The Stone. Technique and technology},
editor = {Wi{\'{s}}niewski, Andrzej and P{\l}onka, T. and Burdukiewicz, J. M.},
pages = {73--89},
publisher = {Uniwersytet Wroc{\l}awski},
title = {{Pradnik knives reuse. Experimental approach}},
year = {2006}
}

@book{Joris2001,
address = {Bonn},
author = {J{\"{o}}ris, Olaf},
publisher = {Universit{\"{a}}tsforschungen zur Pr{\"{a}}historischen Arch{\"{a}}ologie},
title = {{Der Sp{\"{a}}tmittelpal{\"{a}}olithische Fundplatz Buhlen (Grabungen 1966-69). Stratigraphie, Steinartefakte und Fauna des oberen Fundplatzes}},
year = {2001}
}

@book{Richter1997,
address = {Saarbr{\"{u}}cken},
author = {Richter, J{\"{u}}rgen},
file = {:Users/marcelweiss/Library/Application Support/Zotero/Profiles/kf6krwvy.default/zotero/storage/PWKI7W6N/Richter - 1997 - Sesselfelsgrotte III.html:html},
publisher = {Quart{\"{a}}r Bibliothek 7, Saarbr{\"{u}}cker Druckerei und Verlag},
title = {{Sesselfelsgrotte III. Der G-Schichten-Komplex der Sesselfelsgrotte. Zum Verst{\"{a}}ndnis des Micoquien}},
year = {1997}
}

@incollection{Uthmeier2016,
address = {Dordrecht},
author = {Uthmeier, Thorsten},
booktitle = {The Nature of Culture, Vertebrate Paleobiology and Paleoanthropology},
doi = {10.1007/978-94-017-7426-0_7},
editor = {Haidle, M. and Conard, N. and Bolus, M.},
pages = {65--77},
publisher = {Springer},
title = {{Neanderthal Utilitarian Equipment and Group Identity: The Social Context of Bifacial Tool Manufacture and Use}},
url = {http://link.springer.com/10.1007/978-94-017-7426-0{\_}7},
year = {2016}
}

@phdthesis{Weiss2019,
author = {Weiss, Marcel},
school = {Universiteit Leiden},
title = {{Beyond the caves: stone artifact analysis of late Middle Paleolithic open-air assemblages from the European Plain}},
year = {2019}
}

@article{Adams2013,
author = {Adams, D C and Otarola-Castillo, E},
journal = {Methods in Ecology and Evolution},
pages = {393--399},
title = {{geomorph: an R package for the collection and analysis of geometric morphometric shape data}},
volume = {4},
year = {2013}
}

@misc{Pop2019,
annote = {R package version 0.4.2},
author = {Pop, Cornel},
title = {{Lithics3D: A toolbox for 3D analysis of archaeological lithics}},
url = {https://github.com/cornelmpop/Lithics3D},
year = {2019}
}

@misc{RCoreTeam2016,
address = {Vienna, Austria},
author = {{R Core Team}},
institution = {R Foundation for Statistical Computing},
title = {{R: A Language and Environment for Statistical Computing}},
url = {https://www.r-project.org/},
year = {2016}
}

@misc{Schlager2016,
annote = {R package version 2.4.1.1},
author = {Schlager, Stefan},
title = {{Morpho: Calculations and Visualisations Related to Geometric Morphometrics}},
url = {https://cran.r-project.org/package=Morpho},
year = {2016}
}

@phdthesis{Boeda1997,
address = {Nanterre},
author = {Bo{\"{e}}da, Eric},
school = {Universit{\'{e}} Paris X},
title = {{Technog{\'{e}}n{\`{e}}se de syst{\`{e}}mes de production lithique au pal{\'{e}}olithique inf{\'{e}}rieur et moyen en Europe occidentale et Proche-Orient}},
year = {1997}
}

@incollection{Boeda2001,
address = {Li{\`{e}}ge},
author = {Bo{\"{e}}da, Eric},
booktitle = {Les industries {\`{a}} outils bifaciaux du Pal{\'{e}}olithique moyen d'Europe occidentale, actes de la table ronde internationale (Caen 14-15 octobre 1999)},
editor = {Cliquet, Dominique},
pages = {51--75},
publisher = {Universit{\'{e}} de Li{\`{e}}ge (ERAUL, 98)},
title = {{D{\'{e}}termination des unit{\'{e}}s techno-fonctionnelles de pi{\`{e}}ces bifaciales provenant de la couche acheul{\'{e}}enne C'3 base du site de Barbas I}},
year = {2001}
}

@phdthesis{Lepot1993,
address = {Nanterre},
author = {Lepot, M.},
school = {Universit{\'{e}} Paris X},
title = {{Approche techno-fonctionnelle de l'outillage moust{\'{e}}rien. Essai de classification des parties actives en termes d'efficacit{\'{e}} technique. Application {\'{a}} la couche M2e sagittale du Grand Abri de la Ferrassie (fouilles H. Delporte)}},
year = {1993}
}

@incollection{Soressi2003,
address = {Pennsylvania},
author = {Soressi, Marie and Hays, Maureen A.},
booktitle = {Multiple Approaches to the Study of Bifacial Technologies},
editor = {Soressi, Marie and Dibble, Harold L.},
pages = {125--147},
publisher = {University of Pennsylvania Museum of Archaeology and Anthropology},
title = {{Manufacture, Transport, and Use of Mousterian Bifaces: A Case Study from the P{\'{e}}rigord (France)}},
year = {2003}
}

@phdthesis{Soressi2002,
address = {Bordeaux},
author = {Soressi, Marie},
school = {Universit{\'{e}} de Bordeaux I},
title = {{Le Moust{\'{e}}rien de tradition acheul{\'{e}}enne du sud-ouest de la France}},
year = {2002}
}

@book{Hahn1990,
address = {T{\"{u}}bingen},
author = {Hahn, Joachim},
publisher = {Verlag Archaeologica Venatoria, Institut f{\"{u}}r Urgeschichte der Universit{\"{a}}t T{\"{u}}bingen},
title = {{Erkennen und Bestimmen von Stein- und Knochenartefakten. Einf{\"{u}}hrung in die Artefaktmorphologie}},
year = {1990}
}

@article{Serwatka2015,
author = {Serwatka, Kamil},
file = {:Users/marcelweiss/Library/Application Support/Mendeley Desktop/Downloaded/Serwatka - 2015 - Bifaces in plain sight testing elliptical Fourier analysis in identifying reduction effects on Late Middle Palaeolithi.pdf:pdf},
journal = {Litikum},
keywords = {Bifacial tools,Fourier,Keilmesser,Poland,archaeology,lithic analysis,morphometrics,palaeolithic},
number = {3},
pages = {13--25},
title = {{Bifaces in plain sight: testing elliptical Fourier analysis in identifying reduction effects on Late Middle Palaeolithic bifacial tools}},
year = {2015}
}

@article{Weiss2017,
abstract = {{\textcopyright} 2017 Elsevier Ltd The late Middle Paleolithic in central and eastern Europe is defined by the presence or absence of certain bifacial tools and blank production methods. Hence, the assemblages between MIS 5a and MIS 3 are classified as Mousterian, Taubachian, Micoquian, Micoquo-Prondnikien, Pr{\c{a}}dnik cycle and Keilmessergruppen, among others. We like to address here the questions of what do these assemblages look like when the type fossils (“fossil directeur”) are set aside and what are the main drivers of variability within and between these assemblages. Therefore, we analyzed nine assemblages of four late Middle Paleolithic open-air sites of the European Plain: Pouch and K{\"{o}}nigsaue for central Germany, Wroc{\l}aw-Hallera Av. for southwestern Poland and Khotylevo I-6-2 for western Russia. Our study is based on an attribute analysis of flakes, as they are the most numerous artifact type in the lithic assemblages, bearing traces of the flaking technology in their morphology. Linear and nonlinear multivariate statistical analyses of the flake attributes show similar patterns for the assemblages and show no distinctions between Mousterian and Micoquian assemblages aside from the type fossils. Additionally, assemblage variability is, except for one case, not site specific or regional. The analysis of the factors that drive within and between assemblage variability revealed that the assemblages are influenced by site preservation, raw material size and economy, as well as similar blank production and tool manufacture methods that are present in varying degrees in each assemblage. In other words, taking into account site preservation, the overall character of these late Middle Paleolithic assemblages primarily reflects the flexible application of late Neanderthal flaking and tool production methods to the local raw material constraints. Once the type fossils are removed, these assemblages represent a range of variability that cannot be grouped readily into named archaeological entities that could represent distinct human groups.},
author = {Weiss, Marcel and Otcherednoy, Aleksander and Wi{\'{s}}niewski, Andrzej},
doi = {10.1016/j.jas.2017.09.014},
issn = {03054403},
journal = {Journal of Archaeological Science},
keywords = {Late Middle Paleolithic,Micoquian,Multivariate analysis,Neanderthal groups,Neanderthals,Stone artifact analysis,Stone tool variability,late middle paleolithic},
month = {nov},
pages = {73--94},
title = {{Using multivariate techniques to assess the effects of raw material, flaking behavior and tool manufacture on assemblage variability: An example from the late Middle Paleolithic of the European Plain}},
url = {http://linkinghub.elsevier.com/retrieve/pii/S0305440317301450},
volume = {87},
year = {2017}
}

@incollection{Seiler2003,
address = {Halle(Saale)},
author = {Seiler, M and Runck, D},
booktitle = {Erkenntnisj{\"{a}}ger. Kultur und Umwelt des fr{\"{u}}hen Menschen. Festschrift f{\"{u}}r Dietrich Mania},
editor = {Burdukiewicz, Jan M. and Fiedler, Lutz and Heinrich, W.-D. and Justus, A. and Br{\"{u}}hl, Enrico},
pages = {541--558},
publisher = {Ver{\"{o}}ffentlichungen des Landesamtes f{\"{u}}r Arch{\"{a}}ologie Sachsen-Anhalt - Landesmuseum f{\"{u}}r Vorgeschichte 57},
series = {er{\"{o}}ffentlichungen des Landesamtes f{\"{u}}r Arch{\"{a}}ologie Sachsen-Anhalt - Landesmuseum f{\"{u}}r Vorgeschichte 57},
title = {{Ein neuer mittelpal{\"{a}}olithischer Fundplatz in den Basiskiesen der Mulde-Niederterrasse bei Bitterfeld (Sachsen-Anhalt) - erste Auswertungsergebnisse}},
year = {2003}
}

@phdthesis{Ruebens2012,
abstract = {Neanderthals in Western Europe are associated with a plethora of stone tool assemblages and their internal variation has been linked to different causal factors and behavioural interpretations. This thesis presents a new contribution to the study of Middle Palaeolithic variability by focusing specifically on the Late Middle Palaeolithic period (MIS 5d-3) and the typo-technological, spatial and temporal differences amongst bifacially worked tools. Currently, in Western Europe distinct types of Late Middle Palaeolithic bifacial tools are associated with two macro-regional entities, the Mousterian of Acheulean Tradition (MTA) and the Keilmessergruppe (KMG). These two entities, centred in Southwestern France and Germany, also link to two different research traditions which use a variety of competing terms, typologies and definitions. This study uses a new classificatory approach to overcome these epistemological issues and facilitates for the first time wider-scale comparisons, incorporating the regions located in between the MTA and KMG core areas. Bifacial tools from 14 key assemblages were analysed through an extensive attribute analysis, creating a database with primary data for 1,303 bifacial tools. This data was then incorporated with other published site information allowing for a detailed assessment of both the typo-technological characteristics of the bifacial tools and their variability. Firstly, the results indicate that genuine differences exist among Late Middle Palaeolithic bifacial tool assemblages regardless of the classificatory framework. Secondly, exploration of the data using three different scales of analysis allowed for the recognition of different variation patterns and interpretations. At a micro-scale, it is clear that a large amount of typo-technological variability exists among Late Middle Palaeolithic bifacial tools, which can mainly be attributed to differences in local conditions, such as raw material and function. At a macro-scale the MTA/KMG dichotomy was confirmed by a distinct divide between classic handaxes and backed bifacial tools west and east of the Rhine. Additionally, a third entity, the Mousterian with bifacial tools (MBT), is located in between the MTA and KMG core areas and contains a wide variety of bifacial tools, including MTA and KMG types. At a meso-scale, several previously identified regional entities were merged into the MTA and MBT, but specific spatio-temporal units do exist, e.g. bout coup{\'{e}} handaxes in MIS3 Britain. At both this meso- and macro-scale the observed patterns cannot be explained merely by referring to differences in local settings, but require an additional sphere of interpretation, argued here to be culture. The MTA and KMG can be seen as two distinct cultural traditions, reflecting different lines of learned behavior, as expressed by different ways of making bifacial tools. The sporadic spread of KMG elements across Western Europe is indicative of Neanderthal population dynamics and the MBT is interpreted as the results of MTA-KMG interactions in an overlap zone where foreign influences were more easily absorbed. Finally, the distinct presence and absence of certain bifacial tool types in specific regions allow to argue for the presence of a collective cultural capacity among Neanderthals.},
author = {Ruebens, Karen},
pages = {381},
school = {University of Southampton},
title = {{From Keilmesser to Bout-Coup{\'{e}} Handaxes: Macro-Regional Variability among Western European Lante Middle Palaeolithic Bifacial Tools}},
type = {Ph.D Dissertation},
year = {2012}
}


@article{Ruebens2013,
abstract = {Population dynamics between and within Pleistocene groups are vital to understanding wider behavioural processes like social transmission and cultural variation. The late Middle Palaeolithic (MIS 5d-3, ca. 115,000-35,000 BP [years before present]) permits a novel, data-driven assessment of these concepts through a unique record: bifacial tools made by classic Neanderthals. Previously, studies of late Middle Palaeolithic bifacial tools were hampered by a convoluted plethora of competing terms, types and regional entities. This paper presents a large-scale intercomparison of this tool type, and bridges typo-technological and spatio-temporal data from across Western Europe (Britain, Belgium, the Netherlands, France and Germany).Results indicate a high level of variation among individual bifacial tools and assemblages. Each bifacial tool concept is correlated with various methods of production, resulting in large degrees of morphological variation. Despite such variation, a distinct three-fold, macro-regional pattern was identified: the Mousterian of Acheulean Tradition (MTA) in the southwest dominated by handaxes, the Keilmessergruppen (KMG) in the northeast typified by backed and leaf-shaped bifacial tools, and, finally a new unit, the Mousterian with Bifacial Tools (MBT), geographically situated between these two major entities, and characterised by a wider variety of bifacial tools.Differing local conditions, such as raw material or function, are not sufficient to explain this observed macro-regional tripartite. Instead, the MTA and KMG can be viewed as two distinct cultural traditions, where the production of a specific bifacial tool concept was passed on over generations. Conversely, the MBT is interpreted as a border zone where highly mobile groups of Neanderthals from both the east (KMG) and west (MTA) interacted.Principally, this study presents an archaeological contribution to behavioural concepts such as regionality, culture, social transmission and population dynamics. It illustrates the interpretive potential of large-scale lithic studies, and more specifically the presence of regionalised cultural behaviour amongst late Neanderthal groups in Western Europe. ?? 2013 Elsevier Ltd.},
author = {Ruebens, Karen},
doi = {10.1016/j.jhevol.2013.06.009},
isbn = {0047-2484},
issn = {00472484},
journal = {Journal of Human Evolution},
keywords = {Keilmessergruppen,Mousterian,Neanderthal behaviour,Population dynamics,Regionality},
number = {4},
pages = {341--362},
pmid = {23928352},
title = {{Regional behaviour among late neanderthal groups in Western Europe: A comparative assessment of late Middle Palaeolithic bifacial tool variability}},
url = {http://dx.doi.org/10.1016/j.jhevol.2013.06.009},
volume = {65},
year = {2013}
}

@article{Ruebens2014,
author = {Ruebens, Karen},
journal = {Quaternary International},
pages = {130--146},
title = {{Late Middle Palaeolithic bifacial technologies across northwest Europe: Typo-technological variability and trends}},
volume = {350},
year = {2014}
}
@article{Bohmers1951,
author = {Bohmers, A.},
journal = {Palaeohistoria},
pages = {1--107},
title = {{Die H{\"{o}}hlen von Mauern. Teil I Kulturgeschichte der altsteinzeitlichen Besiedlung}},
volume = {1},
year = {1951}
}

@incollection{Rudolph2003,
address = {Halle(Saale)},
author = {Rudolph, Armin and Laurat, Thomas and Bernhardt, Wolfgang},
booktitle = {Erkenntnisj{\"{a}}ger, {Kultur} und {Umwelt} des fr{\"{u}}hen {Menschen}, {Festschrift} f{\"{u}}r {Dietrich} {Mania}},
editor = {Burdukiewicz, Jan M. and Fiedler, Lutz and Heinrich, W.-D. and Justus, A. and Br{\"{u}}hl, Enrico},
pages = {495--507},
publisher = {Ver{\"{o}}ffentlichungen des Landesamtes f{\"{u}}r Arch{\"{a}}ologie Sachsen-Anhalt – Landesmuseum f{\"{u}}r Vorgeschichte 57},
title = {{Mittelpal{\"{a}}olithische Ger{\"{a}}tefunde von L{\"{o}}bnitz Landkreis Delitzsch}},
year = {2003}
}


@article{Wimmer1997,
address = {Leipzig},
author = {Wimmer, Roland},
journal = {Leipziger Geowissenschaften},
pages = {175--181},
publisher = {Leipziger Geowissenschaften},
title = {{Zur Geologie der Pal{\"{a}}olithfundstellen bei Bitterfeld und L{\"{o}}bnitz}},
volume = {5},
year = {1997}
}


@book{Wickham2009,
author = {Wickham, Hadley},
isbn = {978-0-387-98140-6},
publisher = {Springer-Verlag New York},
title = {{ggplot2: Elegant Graphics for Data Analysis}},
url = {http://ggplot2.org},
year = {2009}
}

@article{Archer2015,
abstract = {Characteristically shaped bifacial points are stone artefacts with which the Middle Stone Age Still Bay techno-complex in Southern Africa is identified. Traditional approaches such as cha{\^{i}}ne op{\'{e}}ratoire and two-dimensional metrics in combination with attribute analyses have been used to analyse variability within Still Bay point assemblages. Here we develop a protocol to extract and analyse high resolution 3-dimensional geometric morphometric information about Still Bay point morphology. We also investigate ways in which the independent variables of time, raw-material and tool size may be driving patterns of shape variation in the Blombos Cave point assemblage. We demonstrate that at a single, stratified Still Bay site points undergo significant modal changes in tool morphology and standardization. Our results caution against (1) treatment of the Still Bay as a static technological entity and (2) drawing demographic inferences stemming from grouping Still Bay point collections within the same cultural label.},
author = {Archer, Will and Gunz, Philipp and van Niekerk, Karen L. and Henshilwood, Christopher S. and McPherron, Shannon P.},
doi = {10.1371/journal.pone.0132428},
isbn = {1932-6203},
issn = {1932-6203},
journal = {PLOS ONE},
month = {jul},
number = {7},
pages = {e0132428},
pmid = {26134976},
title = {{Diachronic Change within the Still Bay at Blombos Cave, South Africa}},
url = {http://dx.plos.org/10.1371/journal.pone.0132428},
volume = {10},
year = {2015}
}

@article{Archer2016,
author = {Archer, Will and Pop, C.M. and Gunz, P. and McPherron, S.P.},
doi = {10.1016/j.jhevol.2016.05.007},
issn = {00472484},
journal = {Journal of Human Evolution},
keywords = {modern human demography},
pages = {58--72},
title = {{What is Still Bay? Human biogeography, behavioral variability and bifacial points.}},
url = {http://dx.doi.org/10.1016/j.jhevol.2016.05.007},
volume = {97},
year = {2016}
}

@phdthesis{Archer2016a,
author = {Archer, Will},
school = {Leiden University},
title = {{What is Still Bay ? Human behavioural variability and biogeography reflected in southern African Middle Stone Age bifacial points}},
type = {Ph.D Dissertation},
year = {2016}
}

@article{Archer2017,
abstract = {{\textcopyright} 2017 The Author(s) The archaeological record represents a window onto the complex relationship between stone artefact variance and hominin behaviour. Differences in the shapes and sizes of stone flakes—the most abundant remains of past behaviours for much of human evolutionary history—may be underpinned by variation in a range of different environmental and behavioural factors. Controlled flake production experiments have drawn inferences between flake platform preparation behaviours, which have thus far been approximated by linear measurements, and different aspects of overall stone flake variability (Dibble and Rezek J Archaeol Sci 36:1945–1954, 2009; Lin et al. Am Antiq 724–745, 2013; Magnani et al. J Archaeol Sci 46:37–49, 2014; Rezek et al. J Archaeol Sci 38:1346–1359, 2011). However, when the results are applied to archaeological assemblages, there remains a substantial amount of unexplained variability. It is unclear whether this disparity between explanatory models and archaeological data is a result of measurement error on certain key variables, whether traditional analyses are somehow a general limiting factor, or whether there are additional flake shape and size drivers that remain unaccounted for. To try and circumvent these issues, here, we describe a shape analysis approach to assessing stone flake variability including a newly developed three-dimensional geometric morphometric method (‘3DGM'). We use 3DGM to demonstrate that a relationship between platform and flake body governs flake shape and size variability. Contingently, we show that by using this 3DGM approach, we can use flake platform attributes to both (1) make fairly accurate stone flake size predictions and (2) make relatively detailed predictions of stone flake shape. Whether conscious or instinctive, an understanding of this geometric relationship would have been critical to past knappers effectively controlling the production of desired stone flakes. However, despite being able to holistically and accurately incorporate three-dimensional flake variance into our analyses, the behavioural drivers of this variance remain elusive.},
author = {Archer, Will and Pop, C.M. and Rezek, Z. and Schlager, S. and Lin, S.C. and Weiss, M. and Dogand{\v{z}}i{\'{c}}, T. and Desta, D. and McPherron, S.P.},
doi = {10.1007/s12520-017-0517-2},
issn = {18669565},
journal = {Archaeological and Anthropological Sciences},
keywords = {Stone flake shape and size predictions,Three-dimensional geometric morphometrics},
title = {{A geometric morphometric relationship predicts stone flake shape and size variability}},
year = {2017}
}

@article{Grosman2008,
abstract = {A 3-D optical scanner was used to obtain precise and complete representations of lithic artifacts. A computer algorithm, which was specially developed for the purpose, was used to position the artifacts in a way which enables the extraction of the standard metric parameters (length, width, width at 1/2 length, etc.). In this way, the ambiguities which affect the traditional manual measurements were eliminated. This new methodology creates accurate and objective databases. Several other parameters (center of mass position, volume, surface area) were also computed. The advantages of our method are illustrated by the analysis of 90 scanned Lower Paleolithic handaxes. {\textcopyright} 2008 Elsevier Ltd. All rights reserved.},
author = {Grosman, Leore and Smikt, Oded and Smilansky, Uzy},
doi = {10.1016/j.jas.2008.06.011},
isbn = {1095-9238},
issn = {03054403},
journal = {Journal of Archaeological Science},
keywords = {3-D images,Automatic documentation,Handaxes,Lithics,Metric parameters},
month = {dec},
number = {12},
pages = {3101--3110},
title = {{On the application of 3-D scanning technology for the documentation and typology of lithic artifacts}},
url = {http://linkinghub.elsevier.com/retrieve/pii/S0305440308001398},
volume = {35},
year = {2008}
}

@article{Lin2010,
abstract = {Recent studies make use of cortex proportion as a proxy measurement for the impact of artefact transport on assemblage formation. Cortex in these studies is measured on an ordinal scale and analysed in relation to mechanical measurements of artefact size. Here we report on the use of a 3D laser scanner to obtain precise measurements from experimental lithic reduction sets. High-resolution measurements of cortex area are compared to measurements obtained through ordinal approximations of cortex proportion and mechanical approximations of artefact size. While the ordinal and mechanical measurements result in considerable error for individual artefacts, estimates improve significantly as sample size increases. ?? 2009 Elsevier Ltd.},
author = {Lin, Sam C H and Douglass, Matthew J. and Holdaway, Simon J. and Floyd, Bruce},
doi = {10.1016/j.jas.2009.10.030},
isbn = {0305-4403},
issn = {03054403},
journal = {Journal of Archaeological Science},
keywords = {3D laser scanning,Cortex quantification,Experimental archaeology,Lithic technology},
number = {4},
pages = {694--702},
title = {{The application of 3D laser scanning technology to the assessment of ordinal and mechanical cortex quantification in lithic analysis}},
url = {http://dx.doi.org/10.1016/j.jas.2009.10.030},
volume = {37},
year = {2010}
}

@article{Bretzke2012,
abstract = {Technological and morphological variability in lithic artifacts is commonly used to identify taxonomic entities in Paleolithic research contexts. Assemblages are mainly studied using either linear distance measurements or qualitative assessments of morphologies. Here, we present a method to quantify morphological variability in lithic artifacts using 3D models of stone artifacts. Our study on the sequence of the Upper Paleolithic layers V-I from the site Yabroud II in western Syria, demonstrates that utilizing 3D models provides a new insight into the variability of lithic technologies. We use quantitative data on convexities, twist and scar patterns on cores and blades, attributes previously not readily quantifiable, to trace technological change through the archaeological sequence. We are able to identify differences and translate these findings into a grouping of the layers. While layers VI-II are characterized by technological continuity and were grouped together, layers V and I can be separated from this group and represent technologically different groups chronologically before and after. Our results demonstrate the potential of 3D models for studying morphological variability in lithic assemblages. {\textcopyright} 2012 Elsevier Ltd.},
author = {Bretzke, Knut and Conard, Nicholas J.},
doi = {10.1016/j.jas.2012.06.039},
isbn = {0305-4403},
issn = {03054403},
journal = {Journal of Archaeological Science},
keywords = {Levant,Lithic technology,Quantitative methods,Upper Paleolithic,Yabroud},
month = {dec},
number = {12},
pages = {3741--3749},
title = {{Evaluating morphological variability in lithic assemblages using 3D models of stone artifacts}},
url = {http://dx.doi.org/10.1016/j.jas.2012.06.039 http://linkinghub.elsevier.com/retrieve/pii/S0305440312003068},
volume = {39},
year = {2012}
}
@phdthesis{Schafer1987,
author = {Sch{\"{a}}fer, Dieter},
school = {Humboldt-Universit{\"{a}}t Berlin},
title = {{Merkmalanalyse mittelpal{\"{a}}olithischer Steinartefakte}},
type = {Ph.D. Dissertaion},
year = {1987}
}

@article{Herzlinger2020,
author = {Herzlinger, Gadi and Goren-Inbar, Naama},
doi = {10.1007/s41982-019-00033-5},
issn = {2520-8217},
journal = {Journal of Paleolithic Archaeology},
month = {mar},
number = {1},
pages = {33--58},
title = {{Beyond a Cutting Edge: a Morpho-technological Analysis of Acheulian Handaxes and Cleavers from Gesher Benot Ya‘aqov, Israel}},
url = {http://link.springer.com/10.1007/s41982-019-00033-5},
volume = {3},
year = {2020}
}

@article{Rohlf1990,
author = {Rohlf, F. James and Slice, Dennis},
doi = {10.2307/2992207},
issn = {00397989},
journal = {Systematic Zoology},
month = {mar},
number = {1},
pages = {40},
title = {{Extensions of the Procrustes Method for the Optimal Superimposition of Landmarks}},
url = {https://academic.oup.com/sysbio/article-lookup/doi/10.2307/2992207},
volume = {39},
year = {1990}
}

@phdthesis{Rezek2015,
author = {Rezek, Zeljko},
file = {:Users/marcelweiss/Library/Application Support/Mendeley Desktop/Downloaded/Rezek - 2015 - Temporalities in Stone Provisioning in the Middle Paleolithic Stone Artifact Record of the Cave of Pech de L'Az{\'{e}} IV in S.pdf:pdf},
school = {University of Pennsylvania},
title = {{Temporalities in Stone Provisioning in the Middle Paleolithic Stone Artifact Record of the Cave of Pech de L'Az{\'{e}} IV in Southwest France; Insights into the Variability in Neandertal Landscape Use}},
type = {Ph.D Dissertation},
year = {2015}
}

@article{Shea2014,
abstract = {The Later Middle Paleolithic lithic archaeological record for the East Mediterranean Levant has been invoked to support competing and contradictory models for the evolutionary relationships between Homo sapiens and Homo neanderthalensis. The lithic evidence has not helped paleoanthropology achieve a conclusive resolution about this issue because archaeologists continue to structure inter-assemblage lithic variability in terms of stone tool industries such as the "Mousterian". This paper explores the problems that named stone tool industri. es (or "NASTIES") cause for Paleolithic archaeology, and it explores alternatives to them.},
author = {Shea, John J.},
doi = {10.1016/j.quaint.2014.01.024},
isbn = {1040-6182},
issn = {10406182},
journal = {Quaternary International},
month = {nov},
pages = {169--179},
title = {{Sink the Mousterian? Named stone tool industries (NASTIES) as obstacles to investigating hominin evolutionary relationships in the Later Middle Paleolithic Levant}},
url = {http://dx.doi.org/10.1016/j.quaint.2014.01.024 http://linkinghub.elsevier.com/retrieve/pii/S1040618214000330},
volume = {350},
year = {2014}
}

@article{Joris2004,
author = {J{\"{o}}ris, Olaf},
file = {:Users/marcelweiss/Library/Application Support/Zotero/Profiles/kf6krwvy.default/zotero/storage/XZGXTKK2/J{\"{o}}ris - 2003 - Zur chronostratigraphischen Stellung der sp{\"{a}}tmitte.html:html},
journal = {Bericht RGK},
pages = {49--153},
title = {{Zur chronostratigraphischen Stellung der sp{\"{a}}tmittelpal{\"{a}}olithischen Keilmessergruppen: Der Versuch einer kulturgeographischen Abgrenzung einer mittelpal{\"{a}}olithischen Formengruppe in ihrem europ{\"{a}}ischen Kontext.}},
volume = {84},
year = {2004}
}

@incollection{Weißmuller,
address = {M{\"{u}}nster},
author = {Wei{\ss}m{\"{u}}ller, W.},
booktitle = {Spuren und {Botschaften}, {I}nterpretationen materieller {K}ultur},
editor = {Veit, U. and Kienlin, T.L. and K{\"{u}}mmel, C. and Schmidt, S.},
pages = {173--186},
publisher = {Waxmann},
title = {{Von Gestaltungsfreiheit und Standardisierungszwang: Zum Zeichencharakter pal{\"{a}}olitischer Steinartefakte}}
}

@incollection{Weiss2019a,
address = {Bonn},
author = {Weiss, Marcel and Weber, Thomas},
booktitle = {All der holden {H{\"{u}}gel} ist keiner mir fremd, {Festschrift} zum 65. {Geburtstag} von {Claus-Joachim Kind}},
editor = {Baales, Michael and Pasda, Clemens},
publisher = {Habelt},
series = {Universit{\"{a}}tsforschungen zur Pr{\"{a}}historischen Arch{\"{a}}ologie [UPA]},
title = {{Das Mittelpal{\"{a}}olithikum in Mitteldeutschland – Auswertung und Interpretation von Abschlaginventaren anhand multivariater Analysemethoden}},
year = {2019}
}

@book{Kelly2013,
address = {Cambridge},
author = {Kelly, Robert L.},
doi = {10.1017/CBO9781139176132},
isbn = {9781139176132},
publisher = {Cambridge University Press},
title = {{The Lifeways of Hunter-Gatherers}},
url = {http://ebooks.cambridge.org/ref/id/CBO9781139176132},
year = {2013}
}

@article{Richter2016a,
abstract = {The German Middle Paleolithic is marked by two stages with abundant archaeological sites: The Eemian Interglacial (MIS 5e) and the Weichselian Interpleniglacial (MIS 3). On the other hand, several stages were seemingly void of any human population (the second half of MIS 6 and MIS 4) and two long periods (MIS 8-6 and MIS 5d-5a) delivered very few archaeological sites, so far. The majority of all assemblages seem to belong to the latest part of the Middle Paleolithic, during the first half of MIS 3. Concerning this period, the layer G stratigraphic complex (???G-Komplex???) of Sesselfelsgrotte yielded the longest cultural sequence of late Middle Paleolithic unifacial-plus-bifacial industries (Keilmessergruppen, Micoquian in the sense of a ???Mousterian with a Micoquian option???, MMO) in Central Europe. Information from this sequence permitted a reconsideration of the internal structure and the dating of the MMO. Evidence is presented for an earlier MMO stage with almost no Levallois technology (MMO-A) and a later stage (MMO-B) with Levallois technology, both occurring at the very end of the European Middle Paleolithic, between 60,000 and 43,000??(cal.)??B.P. The vast majority of all Middle Paleolithic sites in Germany belong to the MMO-B??which was, in Southern Germany, rapidly followed by the Upper Paleolithic Aurignacian from 42??ka??(cal.)??B.P. onwards without any Proto-Aurignacian interlude.},
author = {Richter, J{\"{u}}rgen},
doi = {10.1016/j.quaint.2016.01.018},
isbn = {1040-6182},
issn = {10406182},
journal = {Quaternary International},
keywords = {Eemian Interglacial,Holsteinian Interglacial,Middle Paleolithic Archeology,Paleolithic typology and technology,Saalian Glacial},
month = {aug},
pages = {107--128},
pmid = {20080653},
title = {{Leave at the height of the party: A critical review of the Middle Paleolithic in Western Central Europe from its beginnings to its rapid decline}},
url = {http://dx.doi.org/10.1016/j.quaint.2016.01.018 http://linkinghub.elsevier.com/retrieve/pii/S1040618216000367},
volume = {411},
year = {2016}
}


@article{Hein2020,
author = {Hein, M. and Weiss, M. and Otcherednoy, A. and Lauer, T.},
doi = {10.1016/j.qsa.2020.100008},
issn = {26660334},
journal = {Quaternary Science Advances},
month = {oct},
pages = {100008},
title = {{Luminescence chronology of the key-Middle Paleolithic site Khotylevo I (Western Russia) - Implications for the timing of occupation, site formation and landscape evolution}},
url = {https://linkinghub.elsevier.com/retrieve/pii/S2666033420300083},
volume = {2},
year = {2020}
}

@book{Gladilin1976,
address = {Kiev},
author = {Gladilin, V.N.},
publisher = {Akademia nauk Ukrainskoij, SSR},
title = {{Problemy rannego paleolitha Vostocnoj Evropy}},
year = {1976}
}

@article{Delpiano2020,
author = {Delpiano, Davide and Uthmeier, Thorsten},
doi = {10.1371/journal.pone.0236548},
editor = {Zerboni, Andrea},
issn = {1932-6203},
journal = {PLOS ONE},
month = {aug},
number = {8},
pages = {e0236548},
title = {{Techno-functional and 3D shape analysis applied for investigating the variability of backed tools in the Late Middle Paleolithic of Central Europe}},
url = {https://dx.plos.org/10.1371/journal.pone.0236548},
volume = {15},
year = {2020}
}

@incollection{Krukowski,
address = {Warszawa-Krakow},
author = {Krukowski, S},
booktitle = {Encyklopedia Polska, t. 4, cz. 1, dzia{\l} V},
editor = {Krukowski, S and Kostrzewski, J and Jakimowicz, R},
pages = {1--117},
publisher = {PAU},
title = {{Paleolit. Prehistoria ziem polskich.}},
year = {1939-1948}
}

@article{Kozowski1972,
author = {Koz{\l}owski, Janusz K.},
journal = {Sprawozdania Archeologiczne},
pages = {455--466},
title = {{On the typological classification of Stone Age artifacts}},
volume = {24},
year = {1972}
}

@article{Sobczyk1975,
author = {Sobczyk, Krzysztof},
journal = {Sprawozdania Archeologiczne},
pages = {255--268},
title = {{Problem pradnika w {\'{s}}wietle taksonomii numerycznej}},
volume = {27},
year = {1975}
}

@incollection{Tomaszewski2004,
address = {Cracovie},
author = {Tomaszewski, J.},
booktitle = {Piekary pr{\`{e}}s de Cracovie (Pologne)},
editor = {Sachse-Koz{\l}owska, E.},
pages = {111--142},
publisher = {L'Acad{\'{e}}mie polonaise des sciences et des lettres, Complexe des sites pal{\'{e}}olithiques},
title = {{Aper{\c{c}}us des mat{\'{e}}riaux du Pal{\'{e}}olithique moyen du site Piekary III}},
year = {2004}
}
