# Supplementary material for: The Lichtenberg Keilmesser - it’s all about the angle
Source: PLoS One. 2020 Oct 6;15(10):e0239718. doi: 10.1371/journal.pone.0239718 (PMC7538202; doi:10.1371/journal.pone.0239718)
Supplement: S1 Table — (CSV) [file pone.0239718.s002.csv]

Specimen	Number	Classification	Site	Date	X	Y	Group	Median_Angle_WE	Median_Angle_Post	DPP	distal/Tip thinning	Length	Width	Thickness	RTI
LBZ_0004	LBZ-08-1-4	Keilmesser	Loebnitz	MIS 3	-0,0947032136990997	0,0992973033582629	5	69	50	edge	yes	74,4	48	20,2
LBZ_0009	LBZ-08-1-9	Keilmesser	Loebnitz	MIS 3	-0,156468862576545	-0,00979749571709938	3	60	80	edge	yes	76,9	52,2	13,8
LBZ_0096	LBZ-49-1-96	Keilmesser	Loebnitz	MIS 3	0,0571385467616559	0,00848945358799994	7	77	65	edge	yes	108,7	77,45	34,17
LBZ_0117	LBZ-06-1-117	Keilmesser	Loebnitz	MIS 3	0,0411015513250639	-0,137409837587374	4	72	60	edge	yes	95,52	55,79	28,1
LBZ_0146	LBZ-50-1-146	Keilmesser	Loebnitz	MIS 3	0,0645629828123893	-0,109185539705987	4	75	74	edge	yes	104,53	70,76	39,73
LBZ_0210	LBZ-50-1-210	Keilmesser	Loebnitz	MIS 3	0,161572124242812	-0,0469226853777878	8	76	85	edge	yes	103,45	80,31	29,86
LBZ_H027	LBZ-08-1-27	Handaxe	Loebnitz	MIS 3	0,269402557700237	-0,0199956135464424	1	67	72			100,1	68,9	23
LBZ_H130	LBZ-50-1-130	Handaxe	Loebnitz	MIS 3	0,248716865718228	-0,0132263710261319	1	78	70			118,95	70,9	27,5
Loe_0050	Loe-50-271341	Keilmesser	Loebnitz	MIS 3	0,0562599573771303	-0,101612919929766	4	54	66	edge	yes	70,7	51,37	20,18
Loe_0212	Loe-212-271343	Keilmesser	Loebnitz	MIS 3	0,118248520875462	0,0947168533443063	7	74	77	edge	yes	116,86	81,35	39,24
Loe_1020	Loe-1020-271347	Keilmesser	Loebnitz	MIS 3	0,105546193218923	0,0207670269013956	7	88	79	edge	yes	89,92	61,55	30,65
Loe_1082	Loe-1082-271347	Keilmesser	Loebnitz	MIS 3	0,11246111018204	-0,0909235391050721	8	77	60	edge	yes	92,68	56,88	27,63
Loe_1705	Loe-1705-271419	Keilmesser	Loebnitz	MIS 3	0,109563459945843	-0,00968889957319831	8	85	89	edge	yes	96,08	68,9	45,7
Loe_H904	Loe-904-271340	Handaxe	Loebnitz	MIS 3	0,273582538649816	0,0594735444647335	1	75	77			115,4	79,45	31,36
Pouch_02	2004-8679-2	Keilmesser	Pouch	MIS 3	-0,0993577906524988	-0,0283832696668738	3	47	67	edge	yes	87,8	51,8	15,26	4,419342
Pouch_46	2004-8679-46	Keilmesser	Pouch	MIS 3	-0,121232107337198	0,11319049233925	5	41	49	edge	yes	57,2	41,6	16,87	2,891543
Pouch_55	2004-8679-55	Keilmesser	Pouch	MIS 3	-0,0582367244764695	0,0498849481021982	6	45	64	edge	yes	82,8	65,4	15,25	4,82541
PouchU05	2004-8679-5	unif. shaped Keilmesser	Pouch	MIS 3	-0,0711287338760416	0,030093783995027	6	48	67	edge	yes	106,00	66,00	19,48	4,293742
PouchU06	2004-8679-6	unif. shaped Keilmesser	Pouch	MIS 3	-0,101594359129894	-0,0773954387202465	3	50	46	edge	yes	94,2	46,8	16,11	4,121477
PouchU52	2004-8679-52	unif. shaped Keilmesser	Pouch	MIS 3	-0,0367848631219227	-0,0187550850795176	6	51	62	edge	yes	112,8	78,6	19,14	4,919533
SSZ_0035	SSZ-16-135	Keilmesser	Goitzsche	MIS 3	-0,229992113093323	-0,0459730113138649	3	81	78	edge	yes	88,6	50,2	19,99
SSZ_0098	SSZ-07-1-98	Keilmesser	Goitzsche	MIS 3	-0,0325381230287521	-0,0300550249050156	6	50	61	edge	yes	73,2	40,4	14,44
SSZ_U324	SSZ-16-1-324	unif. shaped Keilmesser	Goitzsche	MIS 3	0,0105168014842058	-0,00771309271633667	6	48	66	cortex	no	84,8	56	25,89
LiB_0149	51/52-3-1	Keilmesser	Lichtenberg	late MIS 5a - MIS 3	0,0214935118998057	0,133892710951233	7	43	82	intentional break	yes	89,2	60,8	17,73	4,153232
LiB_0150	51/45-None	Keilmesser	Lichtenberg	late MIS 5a - MIS 3	-0,160241343251545	0,186957277874054	5	47	63	edge	yes	103,6	81,2	27,74	3,30637
LiB_0151	55/44-7-34	Keilmesser	Lichtenberg	late MIS 5a - MIS 3	0,0696666271772101	0,160026372638995	7	52	108	cortex	yes	86	53,2	16,52	4,069809
LiB_0154	56/47-14-42	Keilmesser	Lichtenberg	late MIS 5a - MIS 3	-0,1080718326676	-0,0624144822396614	3	53	71	edge	yes	71,2	35,6	12,92	3,896749
LiB_0174	47/46-3-15	Keilmesser	Lichtenberg	late MIS 5a - MIS 3	-0,166213293261644	-0,235953201077333	2	49	86	edge	yes	96	58	17,18	4,343366
LiB_0191	54/54-11-35	Keilmesser	Lichtenberg	late MIS 5a - MIS 3	-0,0171614117751709	-0,0158861178284955	6	55	56	edge	yes	76	44,8	14,63	3,988425
LiB_0203	54/45-8-64	Keilmesser	Lichtenberg	late MIS 5a - MIS 3	-0,138543006318816	0,097547551466646	5			edge	yes	89,4	48	14,19	4,616438
LiB_0208	47/52-12-17	Keilmesser	Lichtenberg	late MIS 5a - MIS 3	0,0263415303735029	0,0551556066052242	7	47	66	edge	yes	94	53,6	19,66	3,610462
LiB_0209	47/51-1-36	Keilmesser	Lichtenberg	late MIS 5a - MIS 3	0,05836166582314	0,0629897486205426	7	42	60	edge	yes	80	49,2	11,99	5,232489
LiB_0210	47/51-1-23	Keilmesser	Lichtenberg	late MIS 5a - MIS 3	-0,174652133376764	0,163479699961237	5	52	57	intentional break	yes	66,8	54,4	17,55	3,434872
LiB_0212	48/46-3-35	Keilmesser	Lichtenberg	late MIS 5a - MIS 3	0,0641444223501645	0,0378464730195072	7	61	64	edge	yes	46,34	38,83	12	3,534927
LiB_0213	48/46-2-38	Keilmesser	Lichtenberg	late MIS 5a - MIS 3	0,0426789294447663	-0,181067196848162	4	39	53	edge	yes	76	44	8,85	6,739782
LiB_0215	53/49-6-4	Keilmesser	Lichtenberg	late MIS 5a - MIS 3	-0,093199739747809	-0,119067227441877	3	48	57	edge	yes	75,6	47,2	20,8	2,871189
LiB_0216	49/48-3-24	Keilmesser	Lichtenberg	late MIS 5a - MIS 3	0,046489920229738	-0,0953381112152327	4	49	89	edge	yes	93,6	54,8	19,82	3,613471
LiB_0218	53/46-6-20	Keilmesser	Lichtenberg	late MIS 5a - MIS 3	-0,00243234850797265	0,0610214527418317	6	52	93	natural surface	yes	130,5	75	20,49	4,828296
LiB_0222	54/48-6-47	Keilmesser	Lichtenberg	late MIS 5a - MIS 3	0,185735309039397	-0,0931189571993356	8	41	58	edge	yes	93,2	57,2	19,79	3,689438
LiB_0226	46/40-4-42	Keilmesser	Lichtenberg	late MIS 5a - MIS 3	-0,0275150495956521	0,0198279886080284	6	53	79	intentional break	no	92	58,8	22,02	3,340145
LiB_0256	48/49-2-13	Keilmesser	Lichtenberg	late MIS 5a - MIS 3	-0,16638618649903	-0,00393256986347641	3	47	78	intentional break	yes	99,6	46,2	14,74	4,60207
LiB_0257	48/49-2-15	Keilmesser	Lichtenberg	late MIS 5a - MIS 3	-0,175380000713233	-0,0458981328139859	3	56	44	edge	yes	82,8	46,2	18,33	3,374222
LiH_0253	47/49-40	Handaxe	Lichtenberg	late MIS 5a - MIS 3	0,20870776659255	0,134752205052601	1	65	69			134,4	92	41,87
LiU_0152	55/44-8-11	unif. shaped Keilmesser	Lichtenberg	late MIS 5a - MIS 3	-0,0166755718144879	0,0322739482091633	6	53	76	edge	yes	65,7	48,3	15,53	3,627311
LiU_0211	50/48-4-23	unif. shaped Keilmesser	Lichtenberg	late MIS 5a - MIS 3	-0,00997854399433231	0,0538434619491702	6	47	104	natural surface	no	78,4	45,2	16,21	3,672351
LiU_0214	53/56-6-39	unif. shaped Keilmesser	Lichtenberg	late MIS 5a - MIS 3	-0,0938055407082807	-0,0758140832931342	3	60	78	edge	yes	81,6	44	21,1	2,839808
